# Supplementary material for: A novel phytopathogen Erwinia sorbitola sp. nov., isolated from the feces of ruddy shelducks
Source: Front Cell Infect Microbiol. 2023 Feb 16;13:1109634. doi: 10.3389/fcimb.2023.1109634 (PMC9978198; doi:10.3389/fcimb.2023.1109634)
Supplement: Supplementary file 2 [file Table_1.xlsx]

## Sheet: table S1
Supplenmentary table 1. The phytopathogenitic related genes of Erwinia sorbitola sp. nov. predicted by PHI database.
Gene_id	Identity	E_value	Gene Name	Pathogen species	Disease Name	Host species	Experimental evidence	Mutant Phenotype
J780_GM002651	67.3	5.1e-117	raxP (cysD)	Xanthomonas oryzae	Bacterial blight	Oryza sativa (related: rice)	Gene disruption; gene complementation	increased virulence (hypervirulence)
J780_GM002652	53.9	5.2e-124	raxQ	Xanthomonas oryzae	Bacterial blight	Oryza sativa (related: rice)	Gene disruption; gene complementation	increased virulence (hypervirulence)
J780_GM003931	44.3	2.1e-169	raxB	Xanthomonas oryzae	Bacterial blight	Oryza sativa (related: rice)	Gene disruption; gene complementation	increased virulence (hypervirulence)
J780_GM003085	59.9	3e-303	GyrA	Burkholderia glumae	Bacterial grain rot	Oryza sativa (related: rice)	Gene mutation: characterised	chemistry target: resistance to chemical
J780_GM000253	53.5	2.9e-66	fleQ	Xanthomonas oryzae	Bacterial leaf blight	Oryza sativa (related: rice)	Gene deletion: full; gene complementation	unaffected pathogenicity
J780_GM001185	46.8	7.2e-59	fleQ	Xanthomonas oryzae	Bacterial leaf blight	Oryza sativa (related: rice)	Gene deletion: full; gene complementation	unaffected pathogenicity
J780_GM001670	40.4	1.8e-86	PXO_01122	Xanthomonas oryzae	Bacterial leaf blight	Oryza sativa (related: rice)	Gene disruption; gene complementation	reduced virulence
J780_GM003462	40.7	2.7e-134	Prc	Xanthomonas oryzae	Bacterial leaf blight	Oryza sativa (related: rice)	Gene disruption; gene complementation	reduced virulence
J780_GM003757	42.6	6.6e-61	fleQ	Xanthomonas oryzae	Bacterial leaf blight	Oryza sativa (related: rice)	Gene deletion: full; gene complementation	unaffected pathogenicity
J780_GM000790	45.9	6.2e-62	PSPTO_2691	Pseudomonas syringae	Bacterial speck of tomato	Nicotiana tabacum (related: common tobacco)	Gene mutation	unaffected pathogenicity
J780_GM003476	52.5	1.6e-65	PSPTO_2691	Pseudomonas syringae	Bacterial speck of tomato	Nicotiana tabacum (related: common tobacco)	Gene mutation	unaffected pathogenicity
J780_GM001249	50.8	2.1e-55	fabG2	Ralstonia solanacearum	Bacterial wilt	Solanum lycopersicum (related: tomato)	Gene disruption; gene complementation	reduced virulence
J780_GM003132	63.4	2e-84	fabG2	Ralstonia solanacearum	Bacterial wilt	Solanum lycopersicum (related: tomato)	Gene disruption; gene complementation	reduced virulence
J780_GM003187	64.3	4.3e-82	fabG1	Ralstonia solanacearum	Bacterial wilt	Solanum lycopersicum (related: tomato)	Gene disruption; gene complementation	lethal
J780_GM000005	46.3	4.7e-62	galU	Xanthomonas campestris	Black rot disease	Brassica oleracea (no common name found)	Gene mutation: characterised; gene complementation	loss of pathogenicity
J780_GM000032	44.3	5.6e-37	XC_0481	Xanthomonas campestris	Black rot disease	Raphanus sativus (related: radish)	Gene mutation	reduced virulence
J780_GM000174	44.1	3.4e-119	XC_0423	Xanthomonas campestris	Black rot disease	Raphanus sativus (related: radish)	Gene mutation	reduced virulence
J780_GM000611	42	7.7e-54	hpaR2	Xanthomonas campestris	Black rot disease	Raphanus sativus (related: radish)	Gene deletion; gene complementation	reduced virulence
J780_GM000776	41.3	2.4e-55	galU	Xanthomonas campestris	Black rot disease	Brassica oleracea (no common name found)	Gene mutation: characterised; gene complementation	loss of pathogenicity
J780_GM001039	54.8	1.1e-41	XC_3703	Xanthomonas campestris	Black rot disease	Raphanus sativus (related: radish)	Gene deletion: full	reduced virulence
J780_GM001253	50.7	4.1e-32	XC_1368	Xanthomonas campestris	Black rot disease	Raphanus sativus (related: radish)	Gene mutation	reduced virulence
J780_GM001689	63.8	1.2e-156	XC_0892	Xanthomonas campestris	Black rot disease	Raphanus sativus (related: radish)	Gene mutation	reduced virulence
J780_GM001713	45.2	1.8e-28	XC_2466	Xanthomonas campestris	Black rot disease	Raphanus sativus (related: radish)	Gene mutation	reduced virulence
J780_GM002215	62	5.9e-168	XC_1510	Xanthomonas campestris	Black rot disease	Raphanus sativus (related: radish)	Gene mutation	reduced virulence
J780_GM002835	62.4	5.3e-48	XC_2203	Xanthomonas campestris	Black rot disease	Raphanus sativus (related: radish)	Gene mutation	reduced virulence
J780_GM002998	50.3	6.5e-75	XC_1565	Xanthomonas campestris	Black rot disease	Raphanus sativus (related: radish)	Gene mutation	reduced virulence
J780_GM004052	62.5	8.3e-65	XC_0481	Xanthomonas campestris	Black rot disease	Raphanus sativus (related: radish)	Gene mutation	reduced virulence
J780_GM000507	53.9	9.3e-157	treA	Xanthomonas citri	Citrus canker	Citrus aurantiifolia (related: lime)	Gene deletion: full	increased virulence (hypervirulence)
J780_GM001045	54.3	3e-90	XAC1258	Xanthomonas citri	Citrus canker	Citrus sinensis (related: sweet orange)	Gene mutation	reduced virulence
J780_GM002090	52	7.1e-146	treA	Xanthomonas citri	Citrus canker	Citrus aurantiifolia (related: lime)	Gene deletion: full	increased virulence (hypervirulence)
J780_GM002657	54.5	6e-45	XAC1722	Xanthomonas citri	Citrus canker	Citrus sinensis (related: sweet orange)	Gene mutation	reduced virulence
J780_GM002868	56	7e-75	pstB	Xanthomonas citri	Citrus canker	Citrus limonia (related: mandarin lime)	Gene mutation	loss of pathogenicity
J780_GM003565	66	5.5e-96	pstB	Xanthomonas citri	Citrus canker	Citrus limonia (related: mandarin lime)	Gene mutation	loss of pathogenicity
J780_GM000427	61	3.4e-140	argD	Erwinia amylovora	Fire blight	Pyrus communis (related: pear)	Gene mutation: characterised; gene complementation	reduced virulence
J780_GM000646	78	0	KatG	Erwinia amylovora	Fire blight	Pyrus communis (related: pear)	Gene mutation	reduced virulence
J780_GM000785	82.5	0	Ams	Erwinia amylovora	Fire blight	Pyrus communis (related: pear)	Gene deletion: full	loss of pathogenicity
J780_GM001054	97.3	0	lon	Erwinia amylovora	Fire blight	Pyrus communis (related: pear)	Gene mutation	loss of pathogenicity
J780_GM001079	94.6	0	AcrB	Erwinia amylovora	Fire blight	Malus domestica (related: apple)	Gene disruption; gene complementation	reduced virulence
J780_GM001461	75.6	2.8e-57	ydcN	Erwinia amylovora	Fire blight	Pyrus communis (related: pear)	Gene deletion: full; gene complementation	reduced virulence
J780_GM002243	93.5	8.6e-249	rpoN	Erwinia amylovora	Fire blight	Malus domestica (related: apple)	Gene mutation	loss of pathogenicity
J780_GM002670	98.5	9.9e-183	rpoS	Erwinia amylovora	Fire blight	Pyrus communis (related: pear)	Gene disruption; gene complementation	unaffected pathogenicity
J780_GM002702	100	2.9e-22	csrA	Erwinia amylovora	Fire blight	Pyrus communis (related: pear)	Gene mutation	loss of pathogenicity
J780_GM003088	76.4	0	rcsC	Erwinia amylovora	Fire blight	Pyrus communis (related: pear)	Gene mutation; gene complementation	loss of pathogenicity
J780_GM003089	99.1	1.7e-114	rcsB	Erwinia amylovora	Fire blight	Pyrus communis (related: pear)	Gene disruption; gene complementation	loss of pathogenicity
J780_GM003214	86.5	8e-92	rcsA	Erwinia amylovora	Fire blight	Pyrus communis (related: pear)	Gene mutation; gene complementation	loss of pathogenicity
J780_GM004051	91.6	8.4e-216	argD	Erwinia amylovora	Fire blight	Pyrus communis (related: pear)	Gene mutation: characterised; gene complementation	reduced virulence
J780_GM002242	96.8	2.1e-48	yhbH	Erwinia amylovora	Fire blight disease	Malus domestica (related: apple)	Gene mutation; gene complementation	loss of pathogenicity
J780_GM002725	94.6	4.3e-56	yfiA	Erwinia amylovora	Fire blight disease	Malus domestica (related: apple)	Gene mutation; gene complementation	unaffected pathogenicity
J780_GM002901	90.4	0	AcrD	Erwinia amylovora	Fire blight disease	Pyrus communis (related: pear)	Gene disruption; gene complementation	unaffected pathogenicity
J780_GM002275	41.5	9.3e-52	GzOB006	Fusarium graminearum	Fusarium ear blight	Triticum (related: wheat)	Gene deletion	lethal
J780_GM002870	49.7	1.1e-91	ADE5	Fusarium graminearum	Fusarium ear blight	Hordeum vulgare (related: barley)	Gene deletion; gene complementation	reduced virulence
J780_GM003189	45.4	1.2e-100	PKS9	Fusarium graminearum	Fusarium ear blight	Triticum (related: wheat)	Gene disruption	unaffected pathogenicity
J780_GM004016	47.9	1.6e-64	GzOB009	Fusarium graminearum	Fusarium ear blight	Triticum (related: wheat)	Gene deletion	lethal
J780_GM004024	58.4	1.7e-34	GzOB039	Fusarium graminearum	Fusarium ear blight	Triticum (related: wheat)	Gene deletion	unaffected pathogenicity
J780_GM004087	42.7	7.3e-90	PKS9	Fusarium graminearum	Fusarium ear blight	Triticum (related: wheat)	Gene disruption	unaffected pathogenicity
J780_GM004193	48.7	4.7e-204	MSY1	Fusarium graminearum	Fusarium ear blight	Triticum aestivum (related: bread wheat)	Gene deletion; gene complementation	reduced virulence
J780_GM000095	41.1	2e-265	MCC	Fusarium graminearum	Fusarium head blight	Triticum aestivum (related: bread wheat)	Gene mutation; gene complementation	reduced virulence
J780_GM001851	46	3.2e-311	MCC	Fusarium graminearum	Fusarium head blight	Triticum aestivum (related: bread wheat)	Gene mutation; gene complementation	reduced virulence
J780_GM002189	49.1	2.9e-131	MLS1	Parastagonospora nodorum	Glume blotch	Triticum (related: wheat)	Gene disruption; gene complementation	loss of pathogenicity
J780_GM001986	43.5	3.3e-14	BcPIC5	Botrytis cinerea	Grey mould	Phaseolus vulgaris (related: string bean)	Gene disruption; gene complementation	reduced virulence
J780_GM001324	59.7	5.2e-192	AsnB	Xanthomonas oryzae	Leaf blight	Oryza sativa (related: rice)	Gene mutation	reduced virulence
J780_GM002150	50.8	1.5e-42	SSBX	Xanthomonas oryzae	Leaf blight	Oryza sativa (related: rice)	Gene deletion: full	reduced virulence
J780_GM002061	42.7	9.9e-187	T6SS1	Escherichia coli	Meningitis	Anas platyrhynchos (related: mallard)	Gene mutation; gene complementation	effector (plant avirulence determinant)
J780_GM004063	55.5	9.6e-96	aroB	Burkholderia glumae	Panicle blight	Oryza sativa (related: rice)	Gene mutation	reduced virulence
J780_GM000392	43.2	3.2e-34	MoHyr1	Magnaporthe oryzae	Rice blast	Hordeum vulgare (related: barley)	Gene deletion: full; gene complementation	reduced virulence
J780_GM000559	53.6	2.8e-141	MoSSADH	Magnaporthe oryzae	Rice blast	Hordeum vulgare (related: barley)	Gene disruption	loss of pathogenicity
J780_GM001328	59.1	1.1e-91	MoDeam	Magnaporthe oryzae	Rice blast	Oryza sativa (related: rice)	Gene deletion: full; gene complementation	reduced virulence
J780_GM001788	43.6	1.1e-121	MoIlv2	Magnaporthe oryzae	Rice blast	Hordeum vulgare (related: barley)	Gene disruption; gene complementation	loss of pathogenicity
J780_GM002335	45	2e-181	Gph1	Magnaporthe oryzae	Rice blast	Hordeum vulgare (related: barley)	Gene deletion: full	loss of pathogenicity
J780_GM003832	43.3	4.9e-83	MoARG1	Magnaporthe oryzae	Rice blast	Hordeum vulgare (related: barley)	Gene deletion: full; gene complementation	loss of pathogenicity
J780_GM004089	43.6	2.3e-180	Gph1	Magnaporthe oryzae	Rice blast	Hordeum vulgare (related: barley)	Gene deletion: full	loss of pathogenicity
J780_GM004094	47.6	2.1e-218	Gph1	Magnaporthe oryzae	Rice blast	Hordeum vulgare (related: barley)	Gene deletion: full	loss of pathogenicity
J780_GM004140	42.7	5e-123	MoIlv2	Magnaporthe oryzae	Rice blast	Hordeum vulgare (related: barley)	Gene disruption; gene complementation	loss of pathogenicity
J780_GM004144	47.9	6e-126	MoIlv1	Magnaporthe oryzae	Rice blast	Oryza sativa (related: rice)	Gene deletion: full; gene complementation	reduced virulence
J780_GM003844	93.3	2.1e-54	metJ	Pectobacterium atrosepticum	Rotting of tubers; blackleg disease of the plant stem	Solanum tuberosum (related: potato)	Gene mutation	reduced virulence
J780_GM003988	69.9	3e-179	rsmB	Pectobacterium atrosepticum	Rotting of tubers; blackleg disease of the plant stem	Solanum tuberosum (related: potato)	Gene deletion: full; gene complementation	reduced virulence
J780_GM002668	83.4	5.2e-94	pimt	Salmonella enterica	Salmonellosis	Mus musculus (related: house mouse)	Gene mutation; gene complementation	reduced virulence
J780_GM001360	54	1.5e-68	Ip	Zymoseptoria tritici	Septoria leaf blotch	Triticum (related: wheat)	Gene mutation: characterised; gene complementation	chemistry target: resistance to chemical
J780_GM001359	53.6	5.2e-174	sdi1	Zymoseptoria tritici	Septoria tritici blotch	Triticum aestivum (related: bread wheat)	Gene disruption	unaffected pathogenicity
J780_GM000322	74.6	3.3e-27	expI	Dickeya solani	Soft rot	Solanum tuberosum (related: potato)	Gene mutation	reduced virulence
J780_GM001130	48.1	3.4e-66	expR	Dickeya solani	Soft rot	Solanum tuberosum (related: potato)	Gene mutation	reduced virulence
J780_GM004183	90	2.2e-163	corA	Pectobacterium carotovorum	Soft rot	Daucus carota (related: carrot)	Gene disruption; gene complementation	reduced virulence
J780_GM000870	69.1	1.2e-32	RplY	Pectobacterium carotovorum	Soft rot disease	Brassica rapa (related: field mustard)	Gene deletion: full; gene complementation	reduced virulence
J780_GM003094	65.5	7.2e-160	tolC	Pectobacterium carotovorum	Soft rot disease	Brassica rapa (related: field mustard)	Gene mutation; gene complementation	reduced virulence
J780_GM003138	76.7	2.6e-246	opgG	Dickeya dadantii	Soft rot disease	Cichorium intybus (related: chicory)	Gene mutation: characterised	reduced virulence
J780_GM001573	40.7	7.2e-87	PsAAT3	Phytophthora sojae	Soybean stem and root rot	Glycine max (related: soybean)	Altered gene expression / gene regulation: silencing	reduced virulence
J780_GM004203	40.3	8.3e-31	PsTatD4	Phytophthora sojae	Stem rot of soybean	Glycine max (related: soybean)	Altered gene expression / gene regulation: overexpression	reduced virulence

## Sheet: table S2
	Supplenmentary table 2. The motility related genes of Erwinia sorbitola sp. nov. predicted by VFDB database.
	Gene_id	Identity	E_value	Related_genes
	lateral flagella
	J780_GM001178	61.5	6.7e-236	flhA flagellar biosynthesis protein
	J780_GM001179	59.2	6.5e-129	flhB flagellar biosynthesis protein FlhB
	J780_GM001180	64.2	3.6e-94	fliR putative flagellar assembly protein
	J780_GM001181	77.5	8e-33	fliQ putative flagellar assembly protein
	J780_GM001182	74.6	9.9e-97	fliP flagellar biosynthesis protein FliP
	J780_GM001183	55.5	1e-33	fliN flagellar switch protein
	J780_GM001184	43.1	1.1e-61	fliM putative flagellar motor switch protein
	J780_GM001185	67.6	8.7e-120	flbD sigma-54 transcriptional regulator
	J780_GM001186	50.9	1.6e-20	fliE putative flagellar hook-basal body complex protein
	J780_GM001187	50.2	8.2e-141	fliF flagellar MS-ring protein
	J780_GM001188	76.9	7e-138	fliG flagellar motor switch protein G
	J780_GM001189	52.3	2.4e-60	fliH flagellar assembly protein H
	J780_GM001190	78.3	3.1e-191	fliI flagellum-specific ATP synthase
	J780_GM001198	55.2	2.9e-66	flgA flagellar basal body P-ring biosynthesis protein FlgA
	J780_GM001199	51.6	3.5e-20	flgB flagellar basal body rod protein FlgB
	J780_GM001200	70	2.3e-50	flgC flagellar basal body rod protein FlgC
	J780_GM001201	51	3.2e-51	flgD flagellar basal body rod modification protein
	J780_GM001202	53	6.3e-114	flgE flagellar hook protein FlgE
	J780_GM001203	43.9	1.3e-50	flgF FlgFL
	J780_GM001204	81.2	7.2e-119	flgG flagellar basal body rod protein FlgG
	J780_GM001205	76.5	5e-97	flgH flagellar basal body L-ring protein
	J780_GM001206	78.3	2.8e-153	flgI flagellar basal body P-ring protein
	J780_GM001207	52.1	4.6e-21	flgJ peptidoglycan hydrolase
	J780_GM001208	40.3	1.2e-97	flgK flagellar hook-associated protein FlgK
	J780_GM001211	45.4	5.9e-61	lafA lateral flagellin LafA
	J780_GM001213	64.3	2.2e-36	fliS putative flagellar protein
	J780_GM001216	45.7	6.1e-20	YPO0744 putative flagellar biogenesis protein
	J780_GM001217	56.6	1.4e-70	fliA flagellar biosynthesis sigma factor
	J780_GM001218	70.7	2.1e-119	motA flagellar motor protein MotA
	J780_GM001219	55.4	4.1e-86	motB hypothetical protein
	J780_GM001249	41.9	2.1e-46	flmH 3-oxoacyl-ACP reductase
	J780_GM001261	47.3	2e-81	tsr methyl-accepting chemotaxis protein
	peritrichous flagella
	J780_GM001419	51.9	7.1e-83	cheD methyl-accepting chemotaxis protein CheD
	J780_GM001439	44.3	9.6e-49	pbpG pbpG
	J780_GM001446	53.5	1.1e-85	tar/cheM methyl accepting chemotaxis protein II
	J780_GM001993	46.2	8.5e-65	tar/cheM methyl accepting chemotaxis protein II
	J780_GM002106	45.7	1.2e-69	tar/cheM methyl accepting chemotaxis protein II
	J780_GM002354	44.4	2e-64	cheD methyl-accepting chemotaxis protein CheD
	J780_GM002359	52	9.7e-82	sigA/rpoV sigma factor MysA
	J780_GM002637	53.3	1.7e-154	cheD methyl-accepting chemotaxis protein CheD
	J780_GM002967	47.2	5.1e-70	tar/cheM methyl accepting chemotaxis protein II
	J780_GM003003	48.6	3.2e-83	tar/cheM methyl accepting chemotaxis protein II
	J780_GM003018	48.4	1.2e-81	flk flagella biosynthesis regulator
	J780_GM003164	54.5	1.8e-31	flgN FlgK/FlgL export chaperone
	J780_GM003165	60.2	1.4e-22	flgM anti-sigma28 factor FlgM
	J780_GM003166	50.7	1.1e-56	flgA flagella basal body P-ring formation protein FlgA
	J780_GM003167	78.5	6.4e-58	flgB flagellar basal-body rod protein FlgB
	J780_GM003168	85.8	6.7e-60	flgC flagellar basal body rod protein FlgC
	J780_GM003169	63.6	3e-73	flgD flagellar basal body rod modification protein
	J780_GM003170	66.6	6.7e-148	flgE flagellar hook protein FlgE
	J780_GM003171	74.1	1.1e-100	flgF flagellar basal body rod protein FlgF
	J780_GM003172	86.5	2.3e-125	flgG flagellar basal body rod protein FlgG
	J780_GM003174	79.6	1.7e-95	flgH flagellar L-ring protein precursor
	J780_GM003175	78.9	3.8e-158	flgI flagellar basal body P-ring protein
	J780_GM003176	66.5	7.9e-112	flgJ flagellar rod assembly protein/muramidase FlgJ
	J780_GM003177	60.7	2.3e-183	flgK flagellar hook-associated protein FlgK
	J780_GM003178	57.3	6.7e-95	flgL flagellar hook-associated protein FlgL
	J780_GM003187	78.3	1.1e-105	flmH 3-oxoacyl-ACP reductase
	J780_GM003188	62.2	1.6e-18	acpXL acyl carrier protein
	J780_GM003189	42.6	1.9e-78	kasB 3-oxoacyl-acyl carrier protein synthase II
	J780_GM003213	44.2	6e-110	tar/cheM methyl accepting chemotaxis protein II
	J780_GM003216	70.7	3.2e-106	fliR flagellar biosynthesis protein FliR
	J780_GM003217	80.7	6.2e-32	fliQ flagellar biosynthesis protein
	J780_GM003218	86.1	4.6e-115	fliP flagellar biosynthesis protein FliP
	J780_GM003219	50	9.4e-27	fliO flagellar protein FliO
	J780_GM003220	80.3	7.1e-54	fliN flagellar motor switch protein FliN
	J780_GM003221	87.7	1.2e-169	fliM flagellar motor switch protein FliM
	J780_GM003222	63.8	3e-51	fliL flagellar basal body-associated protein FliL
	J780_GM003223	52.1	2.8e-43	fliK flagellar hook-length control protein
	J780_GM003224	63.4	1.4e-47	fliJ flagellar biosynthesis chaperone
	J780_GM003225	84.3	6.3e-219	fliI flagellum-specific ATP synthase
	J780_GM003226	61.1	4.8e-74	fliH flagellar assembly protein H
	J780_GM003227	86.6	5.9e-158	fliG flagellar motor switch protein G
	J780_GM003228	66	5.4e-215	fliF flagellar MS-ring protein
	J780_GM003229	61.9	6.8e-28	fliE flagellar basal body protein
	J780_GM003346	42.5	8.6e-79	tar/cheM methyl-accepting chemotaxis protein II
	J780_GM003349	50.9	5.4e-24	fliT flagellar biosynthesis protein FliT
	J780_GM003350	71.8	7.8e-45	fliS flagellar protein FliS
	J780_GM003351	63.2	8.9e-160	fliD flagellar capping protein
	J780_GM003352	49.8	1.2e-89	flaA flagellin
	J780_GM003355	87.7	1.7e-114	fliA flagellar biosynthesis sigma factor
	J780_GM003356	76.1	2.6e-56	fliZ alternative sigma factor regulatory protein
	J780_GM003392	81.9	9.6e-47	flhD transcriptional activator FlhD
	J780_GM003393	87.5	9.8e-97	flhC transcriptional activator FlhC
	J780_GM003395	83.7	2.2e-126	motA flagellar motor protein MotA
	J780_GM003396	64.6	2.9e-123	motB flagellar motor protein MotB
	J780_GM003397	77.2	3.7e-284	cheA chemotaxis protein CheA
	J780_GM003398	87.4	1.7e-73	cheW purine-binding chemotaxis protein CheW
	J780_GM003402	59.9	5.2e-167	cheD methyl-accepting chemotaxis protein CheD
	J780_GM003403	66.4	3.6e-200	cheD methyl-accepting chemotaxis protein CheD
	J780_GM003404	65.2	2.1e-192	cheD methyl-accepting chemotaxis protein CheD
	J780_GM003405	52	4.3e-131	cheD methyl-accepting chemotaxis protein CheD
	J780_GM003406	83.3	2e-133	cheR chemotaxis methyltransferase CheR
	J780_GM003407	86.5	4.4e-172	cheB chemotaxis-specific methylesterase
	J780_GM003408	93	6.2e-63	cheY chemotaxis regulatory protein CheY
	J780_GM003409	80.4	1.5e-93	cheZ chemotaxis regulator CheZ
	J780_GM003410	69.5	4.9e-139	flhB flagellar biosynthesis protein
	J780_GM003411	86.8	0	flhA flagellar biosynthesis protein FlhA
	J780_GM003412	50.8	7.5e-32	flhE flagellar protein

## Sheet: table S3
Supplenmentary table 3. The pili and exopolysaccharides (EPS) amylovoran related genes of Erwinia sorbitola sp. nov. predicted by VFDB database.
Gene_id	Identity	E_value	Related_genes
Type I fimbriae
J780_GM002035	61.7	1.5e-65	mrpI fimbriae recombinase
J780_GM002036	60.5	6.8e-58	fimA type 1 fimbriae major subunit FimA
J780_GM002037	62.4	1.2e-59	fimI fimbrial protein
J780_GM002038	68.4	1.1e-83	fimC chaperone protein FimC
J780_GM002039	66.7	0	fimD outer membrane usher protein fimD
J780_GM002040	50.9	8.9e-43	fimF fimbrial protein FimF
J780_GM002041	63.1	3.4e-53	fimG FimG protein precursor
J780_GM002681	58.2	1.4e-49	mrfA
J780_GM002682	47.6	8.6e-37	mrfB
J780_GM002683	57.8	6.3e-297	mrfC
J780_GM002684	64.5	2.2e-88	mrfD
J780_GM002685	45.7	6.3e-41	mrfE
J780_GM002686	46.3	4.2e-27	mrfF
J780_GM002687	48.4	8.7e-38	mrfG
J780_GM002688	50	1.3e-41	mrfH
J780_GM002702	72.9	1.2e-14	csrA global regulator carbon storage regulator
PMF pili
J780_GM003946	41.7	5.1e-31	mrpG fimbrial subunit
J780_GM003948	57.3	3e-83	pmfD fimbrial chaperone protein
J780_GM003949	54.8	3.7e-267	pmfC outer membrane usher protein
J780_GM003950	56.8	1.5e-49	pmfA major fimbrial subunit
J780_GM003953	42.3	4.7e-32	mrpG fimbrial subunit
J780_GM003955	58.1	3.4e-81	pmfD fimbrial chaperone protein
J780_GM003956	54.6	1.6e-273	pmfC outer membrane usher protein
J780_GM003958	53.3	4.2e-49	pmfA major fimbrial subunit
J780_GM003965	51.4	2.2e-134	glnA1 glutamine synthase class I .
J780_GM003967	42.2	7.4e-87	pilR putative two-component system, response regulator
J780_GM003968	64.7	6.8e-173	hemN oxygen-independent coproporphyrinogen III oxidase
type IV pili
J780_GM002243	51.8	8.8e-136	rpoN RNA polymerase factor sigma-54
J780_GM002527	48.9	3.4e-81	pilT twitching motility protein
J780_GM002531	49.2	9.3e-60	lpg2936 Dot/Icm type IV secretion system effector
J780_GM002818	41	1.3e-88	pilR putative two-component system, response regulator
J780_GM004049	67.3	3.3e-74	vfr cAMP-regulatory protein
J780_GM004065	40	6.1e-80	tapQ type IV pilus secretin PilQ

## Sheet: table S4
Supplenmentary table 4. The adhension and invasion related genes of Erwinia sorbitola sp. nov. predicted by VFDB database.
Gene_id	Identity	E_value	Related_genes
J780_GM000450	82	2.3e-134	kdsA 2-dehydro-3-deoxyphosphooctonate aldolase
J780_GM000765	61	1.2e-61	rmlC dTDP-4-dehydrorhamnose 3,5-epimerase
J780_GM000772	66.3	1e-102	rmlA Glucose-1-phosphate thymidylytransferase, putative
J780_GM000773	74.6	1.9e-154	rmlB dTDP-glucose 4,6-dehydratase
J780_GM000774	43.6	1.8e-80	wecA PII uridylyl-transferase
J780_GM000775	66.5	1.4e-127	galE UDP-glucose 4-epimerase
J780_GM000776	56.5	1.2e-85	galU glucosephosphate uridylyltransferase
J780_GM000785	48.3	1.7e-197	wzc putative tyrosine-protein kinase Wzc
J780_GM000786	58.2	1.1e-44	wzb Protein tyrosine phosphatase
J780_GM000787	59.1	2.1e-127	wza outer membrane capsular polysaccharide transport protein
J780_GM000788	56.8	1.6e-156	wbaP/rfbP undecaprenyl-phosphate galactosephosphotransferase
J780_GM001133	50.6	4.8e-61	lpxH UDP-2,3-diacylglucosamine hydrolase
J780_GM001267	42	2.5e-80	bplF lipopolysaccharide biosynthesis protein
J780_GM001287	47	6.6e-98	hopAN1 type III effector HopAN1
J780_GM001294	48	1.8e-33	pagP putative lipoprotein
J780_GM001559	66.4	1.2e-222	msbA lipid A export ATP-binding/permease protein
J780_GM001560	55.5	2.7e-91	lpxK tetraacyldisaccharide 4'-kinase
J780_GM001664	60.6	5.1e-129	lpxB lipid-A-disaccharide synthase
J780_GM001665	69.1	2.7e-105	lpxA acyl-acyl-carrier-protein--UDP-N-acetylglucosamine O-acyltransferase
J780_GM001666	45.3	9.6e-31	fabZ 3R-hydroxymyristoyl ACP dehydratase
J780_GM001667	65.8	4.8e-131	lpxD UDP-3-O-3-hydroxymyristoyl glucosamine N-acyltransferase
J780_GM001670	47.3	9.2e-114	mucP Peptidase M50, putative membrane-associated zinc metallopeptidase
J780_GM001672	45.9	9.9e-57	uppS undecaprenyl diphosphate synthase
J780_GM001959	44.2	1.7e-35	gmhA phosphoheptose isomerase
J780_GM001973	40.5	2.9e-26	lpg0021 Dot/Icm type IV secretion system effector
J780_GM001976	44.4	9.1e-102	tsr methyl-accepting chemotaxis sensory transducer
J780_GM002174	44.6	3.4e-123	wbfB WbfB protein
J780_GM002178	74.9	7.3e-246	pgi glucose-6-phosphate isomerase
J780_GM002188	61.6	3.7e-144	icl Isocitrate lyase Icl isocitrase isocitratase
J780_GM002195	49.3	9.5e-86	htrB lipid A biosynthesis lauroyl acyltransferase
J780_GM002227	41.8	1.8e-67	algW 2-alkenal reductase
J780_GM002228	42.2	5.6e-65	algW Peptidase S1, chymotrypsinPDZ/DHR/GLGF
J780_GM002248	44.6	5.6e-68	kpsF arabinose-5-phosphate isomerase
J780_GM002277	75.2	9.9e-193	mrsA/glmM phosphoglucosamine mutase
J780_GM002280	47.6	3.3e-31	CbuG_0575 hypothetical protein
J780_GM002287	88.4	5.2e-150	ECS88_3547 lipoprotein NlpI
J780_GM002371	69	3.1e-184	rfaE ADP-heptose synthase
J780_GM002378	72.9	1.2e-186	hasF outer membrane channel protein
J780_GM002524	58	2e-57	orfM putative deoxyribonucleotide triphosphate pyrophosphatase
J780_GM002743	43.4	4e-44	sugC ABC transporter--like protein
J780_GM002762	48	3.5e-55	sugC ABC transporter-like protein
J780_GM003048	52.4	1.9e-64	sugC putative sugar-transport ATP-binding protein ABC transporter SUGC
J780_GM003106	44.3	1.3e-66	kpsF polysialic acid capsule expression protein, KpsF/GutQ family protein
J780_GM003146	58.1	4e-100	htrB lipid A biosynthesis lauroyl acyltransferase
J780_GM003505	59.7	6.8e-154	wbaP/rfbP undecaprenyl-phosphate galactosephosphotransferase
J780_GM003672	40.6	6.8e-29	oppF oligopeptide ABC transporter, permease component
J780_GM003684	42.2	2.6e-29	cblA giant cable pilus
J780_GM003891	76.4	3e-140	rfaD ADP-L-glycero-D-manno-heptose-6-epimerase
J780_GM003892	62.2	2.1e-118	rfaF ADP-heptose-LPS heptosyltransferase II
J780_GM003893	55.8	8.1e-96	opsX/rfaC lipopolysaccharide heptosyltransferase I
J780_GM003897	64.8	2.6e-129	galE UDP-glucose-4-epimerase
J780_GM003904	51.7	8.6e-120	kdtA 3-deoxy-D-manno-octulosonic-acid transferase
J780_GM003905	48.4	1.4e-58	lgtF UDP-glucose--lipooligosaccharide glucosyltransferase
J780_GM003906	45	1.5e-34	kdtB lipopolysaccharide core biosynthesis protein
J780_GM004060	67	1.3e-79	Fphi_1467 ribulose-phosphate 3-epimerase
J780_GM004153	55.8	4.7e-108	wecA PII uridylyl-transferase
J780_GM004154	61.5	1.1e-122	YE105_C0173 lipopolysaccharide biosynthesis protein WzzE
J780_GM004155	71.7	1.3e-153	wbjD/wecB UDP-N-acetylglucosamine 2-epimerase
J780_GM004156	66.7	2.4e-164	orfH UDP-N-acetyl-D-mannosaminuronate dehydrogenase

## Sheet: table S5
Supplenmentary table 5. The stress survival and siderophores related genes of Erwinia sorbitola sp. nov. predicted by VFDB database.
Gene_id	Identity	E_value	Related_genes
Heme biosynthesis
J780_GM000455	50.4	4.7e-110	hemA glutamyl-tRNA reductase
J780_GM001098	48.4	2.3e-87	hemH ferrochelatase
J780_GM002523	66	9.4e-152	hemN coproporphyrinogen III oxidase
J780_GM004165	41.2	1.3e-48	hemD Uroporphyrinogen III synthase HEM4
J780_GM004166	62.6	2.3e-103	hemC porphobilinogen deaminase
J780_GM004212	51.8	2.3e-44	hemG Protoporphyrinogen oxidase
J780_GM004273	78.5	1.5e-164	hemE uroporphyrinogen decarboxylase
J780_GM002737	58.9	8.4e-180	farB multidrug resistance translocase
J780_GM002738	49	4e-89	farA fatty acid resistance protein A
Direct heme uptake system
J780_GM001337	91.1	2.1e-75	fur transcriptional repressor of iron-responsive genes Fur family ferric uptake regulator
J780_GM001905	41.9	1.2e-50	phuW hypothetical protein
J780_GM000384	63.4	4.3e-127	chuS heme oxygenase ChuS
J780_GM000385	58.6	1.4e-85	hemT hemin-binding periplasmic protein
J780_GM000386	66.4	2.1e-118	hemU hemin transport system permease protein HmuU
J780_GM000387	62.5	1.3e-83	hmuV hemin importer ATP-binding subunit
J780_GM000393	44.6	5.2e-58	phuU permease of ABC transporter
Catalase
J780_GM000409	41	4.6e-99	katA protein KatA
J780_GM000646	58.2	4.4e-246	katG catalase-peroxidase-peroxynitritase T KatG
J780_GM001015	45.8	6.3e-30	ahpC peroxiredoxin ycf42
Iron transport
J780_GM003322	68.8	3.3e-101	sitD SitD protein
J780_GM003323	86.1	1.9e-133	sitC iron transport protein, inner membrane component
J780_GM003324	74.6	7.4e-103	sitB iron transport protein, ATP-binding component
J780_GM003325	79.1	1.9e-131	sitA iron ABC transporter, substrate-binding protein
J780_GM004080	42.2	1.3e-07	feoA ferrous iron transporter A
J780_GM004081	45.1	5.5e-191	FNFX1_0056 hypothetical protein
Cytochrome c muturation
J780_GM002982	40	1.1e-32	ccmA ABC transporter involved in cytochrome c biogenesis, ATPase component CcmA
J780_GM002983	42.9	5.2e-46	ccmB ABC transporter involved in cytochrome c biogenesis, CcmB subunit
J780_GM002984	47.9	2.6e-65	ccmC heme exporter protein CcmC
J780_GM002985			cell shape determination protein CcmD
J780_GM002986	48.9	5.9e-31	ccmE cytochrome c-type biogenesis protein CcmE
J780_GM002987	52.1	4.5e-194	ccmF cytochrome C-type biogenesis protein CcmF
J780_GM002988			thiol: disulfide interchange protein DsbE
J780_GM002989			cytochrome C
J780_GM002990			c-type cytochrome biogenesis protein CcmI
Siderophores
J780_GM000209	73.5	7.6e-108	cbrD ABC transporter
J780_GM000210	69.7	2.3e-128	cbrC achromobactin transport system permease protein CbrC
J780_GM000211	68.2	7.5e-121	cbrB transport system permease protein
J780_GM000212	61.6	1.4e-102	cbrA achromobactin-binding periplasmic protein precursor
J780_GM000213	69.1	2.4e-294	acr TonB-dependent receptor
J780_GM000613	61.7	1.9e-262	fct ferrichrysobactin receptor
J780_GM000614	63.4	8.4e-266	fct ferrichrysobactin receptor
J780_GM000615	62.9	1.1e-143	cbsH chrysobactin oligopeptidase cbsH
J780_GM000616	59.4	2.3e-19	mbtH MbtH domain protein
J780_GM000617	65.1	0	cbsF chrysobactin synthetase cbsF
J780_GM000618	74.6	8.8e-112	cbuC ferrichrysobactin transporter, permease; ATPase
J780_GM000619	70.5	2.9e-131	cbuG ferrichrysobactin transporter ABC permease; inner membrane protein
J780_GM000620	69.5	2.3e-133	cbuD ferrichrysobactin transporter; ABC permease ; inner membrane protein
J780_GM000621	58.6	4e-135	vabS putative siderophore exporter
J780_GM000622	72.4	4.2e-122	cbuB ferric chrysobactin binding protein;permease periplasmic component
J780_GM002264	70.9	5.2e-98	entA 2,3-dihydro-2,3-dihydroxybenzoate dehydrogenase, enterochelin biosynthesis
J780_GM002265	75.7	1.1e-125	entB isochorismatase
J780_GM002266	71.7	1.9e-222	entE 2,3-dihydroxybenzoate-AMP ligase
J780_GM002267	58.9	9.2e-126	entC isochorismate hydroxymutase 2

## Sheet: table S6
Supplenmentary table 6. The Type VI secretion system related genes of Erwinia sorbitola sp. nov. predicted by VFDB database.
Gene_id	Identity	E_value	Related_genes
T6SS-1
J780_GM001628	82.6	7.7e-85	hcp1 HcpA-like protein
J780_GM001630	66.2	1.1e-50	AHA_1832 Type VI secretion system contractile sheath small subunit TssB/VipA
J780_GM001631	79.3	1.2e-237	AHA_1833 Type VI secretion system contractile sheath large subunit TssC/VipB
J780_GM001632	46.4	1.6e-30	ASA_2468 hypothetical protein
J780_GM001633	55.6	6.2e-190	ASA_2467 hypothetical protein
J780_GM001634	53.1	3.2e-98	aec22 hypothetical protein
J780_GM001635	47.4	6.4e-104	aec23 hypothetical protein
J780_GM001636	59.1	1.5e-51	AHA_1838 Type VI secretion system protein
J780_GM001637	56.2	6.1e-142	AHA_1839 Type VI secretion system protein
J780_GM001638	60.9	2.7e-89	aec26 putative type VI secretion system protein
J780_GM001639	69.1	0	clpB type VI secretion system ATPase ClpV1
J780_GM001641	51.6	2.7e-45	SG1033 hypothetical protein
J780_GM001642	50	1.7e-118	aec29 ImpA domain protein
J780_GM001643	54.9	0	aec30 putative type VI secretion system protein
J780_GM001644	43.9	5.2e-93	aec31 hypothetical protein
J780_GM001645	46.3	2.5e-36	wcbN D-glycero-d-manno-heptose 1,7-bisphosphate phosphatase
J780_GM001648	67.2	1.5e-103	IlpA immunogenic lipoprotein A
T6SS-2
J780_GM002049	75.9	3.4e-56	EC55989_3319 hypothetical protein
J780_GM002050	56.4	2.8e-53	EC55989_3320 hypothetical protein
J780_GM002051	61.1	2.7e-110	EC042_4543 putative type VI secretion protein
J780_GM002052	74.6	1.5e-268	EC55989_3322 hypothetical protein
J780_GM002053	55	1.8e-156	EC55989_3324 hypothetical protein
J780_GM002054	54.2	0	EC55989_3325 hypothetical protein
J780_GM002061	56.6	9.3e-269	EC55989_3331 hypothetical protein
J780_GM002065	74.9	0	ECNA114_2860 Clp ATPase
J780_GM002066	90.2	4.3e-85	EC55989_3335 hypothetical protein
J780_GM002067	45.7	3.9e-133	EC55989_3336 hypothetical protein
J780_GM002068	56.7	3.1e-67	EC55989_3337 hypothetical protein
J780_GM002069	69.2	3.6e-179	EC042_4526 putative type VI secretion protein
J780_GM002070	85	3.7e-260	EC55989_3339 hypothetical protein
J780_GM002071	77	5.3e-67	O3M_04325 hypothetical protein
T6SS-3
J780_GM003399	54.4	1.2e-44	APECO1_3713 hemolysin-coregulated protein
J780_GM003723	50.3	2.5e-42	cts1W T6SS protein Cts1W
J780_GM003726	43.7	9e-80	cts1A T6SS protein Cts1A
J780_GM003727	68.1	1.4e-130	cts1R T6SS protein Cts1R
J780_GM003728	72.4	2.7e-281	cts1C T6SS protein Cts1C
J780_GM003730	69.4	0	cts1V T6SS protein Cts1V
J780_GM003732	48	8e-51	staB hypothetical protein
J780_GM003734	83.7	3.6e-77	cts1S T6SS protein Cts1S
J780_GM003735	87.5	2.2e-265	cts1B T6SS protein Cts1B
J780_GM003736	82.3	3.1e-72	cts1H/Hcp Hcp family T6SS protein Cts1H
J780_GM003738	77.3	7.4e-198	cts1M T6SS protein Cts1M
J780_GM003739	60.3	9e-149	cts1U T6SS protein Cts1U
J780_GM003742	44.3	1.3e-134	vgrS cytoplasmic protein
J780_GM003745	44.7	5.9e-68	cts1E ImpE family T6SS protein Cts1E
J780_GM003746	49.1	3.1e-43	cts1D T6SS lysozyme-related protein Cts1D

## Sheet: table S7
Supplenmentary table 7. T6SS-2 and auxiliary gene clusters in J780T genome sharing homologs to E. amylovora predicted by PHI database
Gene_id	Identity	E_value	Gene Name	Pathogen species	Disease Name	Host species	Experimental evidence	Mutant Phenotype
J780_GM000434	60.8	9.3e-57	EAMY _3028	Erwinia amylovora	Fire blight	Malus domestica (related: apple)	Gene deletion: full	reduced virulence
J780_GM000435	70.4	1.4e-162	tssL-2	Erwinia amylovora	Fire blight	Pyrus communis (related: pear)	Gene mutation; gene complementation	unaffected pathogenicity
J780_GM000436	71.5	1.6e-286	tssM-2	Erwinia amylovora	Fire blight	Pyrus communis (related: pear)	Gene mutation; gene complementation	unaffected pathogenicity
J780_GM000437	50.9	3e-60	EAMY _3023	Erwinia amylovora	Fire blight	Malus domestica (related: apple)	Gene deletion: full	reduced virulence
J780_GM000438	68.2	5.7e-145	tagH-2	Erwinia amylovora	Fire blight	Pyrus communis (related: pear)	Gene mutation; gene complementation	reduced virulence
J780_GM000439	52.3	2.8e-76	EAMY _3011	Erwinia amylovora	Fire blight	Malus domestica (related: apple)	Gene deletion: full	reduced virulence
J780_GM000441	54.7	6.7e-140	EAMY _3004	Erwinia amylovora	Fire blight	Malus domestica (related: apple)	Gene deletion: full	reduced virulence
J780_GM002048	57.5	8.9e-145	tssA-3	Erwinia amylovora	Fire blight	Pyrus communis (related: pear)	Gene mutation; gene complementation	reduced virulence
J780_GM002049	77.6	5e-56	tssE-2	Erwinia amylovora	Fire blight	Pyrus communis (related: pear)	Gene mutation; gene complementation	reduced virulence
J780_GM002050	48.6	1.3e-40	tssJ-2	Erwinia amylovora	Fire blight	Pyrus communis (related: pear)	Gene mutation; gene complementation	reduced virulence
J780_GM002051	51.4	2.3e-86	tssG-2	Erwinia amylovora	Fire blight	Pyrus communis (related: pear)	Gene mutation; gene complementation	reduced virulence
J780_GM002052	60.8	3e-214	tssF-2	Erwinia amylovora	Fire blight	Pyrus communis (related: pear)	Gene mutation; gene complementation	reduced virulence
J780_GM002053	51.4	2.4e-154	tssA-2	Erwinia amylovora	Fire blight	Pyrus communis (related: pear)	Gene mutation; gene complementation	reduced virulence
J780_GM002054	44.1	4.2e-241	tssM-3	Erwinia amylovora	Fire blight	Pyrus communis (related: pear)	Gene mutation; gene complementation	reduced virulence
J780_GM002061	42.7	9.9e-187	T6SS1	Escherichia coli	Meningitis	Anas platyrhynchos (related: mallard)	Gene mutation; gene complementation	effector (plant avirulence determinant)
J780_GM002065	73.7	0	clpV-2	Erwinia amylovora	Fire blight	Pyrus communis (related: pear)	Gene mutation; gene complementation	reduced virulence
J780_GM002066	84	3.5e-80	hcp-2	Erwinia amylovora	Fire blight	Pyrus communis (related: pear)	Gene mutation; gene complementation	effector (plant avirulence determinant)
J780_GM002069	50.9	1.1e-123	tssK-2	Erwinia amylovora	Fire blight	Pyrus communis (related: pear)	Gene mutation; gene complementation	reduced virulence
J780_GM002070	85.4	1.5e-265	tssC-2	Erwinia amylovora	Fire blight	Pyrus communis (related: pear)	Gene mutation; gene complementation	reduced virulence
J780_GM002071	76.4	1.5e-67	tssB-2	Erwinia amylovora	Fire blight	Pyrus communis (related: pear)	Gene mutation; gene complementation	reduced virulence
